# Supplementary material for: Novel Insights into Corema album Berries: Vibrational Profile and Biological Activity
Source: Plants (Basel). 2021 Aug 25;10(9):1761. doi: 10.3390/plants10091761 (PMC8470319; doi:10.3390/plants10091761)
Supplement: Supplementary file 1 [file plants-10-01761-s001.zip]

Archive with 1 entries (1 files):
- plants-1335367-supplementary.pdf
